# Supplementary material for: FT-IR Spectroscopy to Discriminate Old from New Pseudomonas aeruginosa Infections in People with Cystic Fibrosis
Source: Int J Mol Sci. 2026 Jul 20;27(14):6452. doi: 10.3390/ijms27146452 (PMC13411470; doi:10.3390/ijms27146452)
Supplement: Supplementary file 1 [file ijms-27-06452-s001.zip]

Archive with 1 entries (1 files):
- Supplemental material.xlsx
