# Supplementary material for: FT-IR Spectroscopy to Discriminate Old from New Pseudomonas aeruginosa Infections in People with Cystic Fibrosis
Source: Int J Mol Sci. 2026 Jul 20;27(14):6452. doi: 10.3390/ijms27146452 (PMC13411470; doi:10.3390/ijms27146452)
Supplement: Supplementary file 1 [file ijms-27-06452-s001.zip › Supplemental material.xlsx]

## Sheet: Supplementary Table 1
Patient ID	PHENOTPE	Strain ID	Isolation date	Time interval (months)	Sequence Type	FT-IR result	Therapeutic intervention
P1	PA	P1_A	12/01/2022		609	same clone	ETI since oct. '21
P1	PA	P1_B	11/07/2024	30	609
P1	PA	P1_C	13/01/2025	6	609
P2	PA	P2_A	07/07/2023		379	same clone	ETI since oct. '21 and Eradication protocol
P2	PA	P2_B	03/05/2024	10	379
P3	PA	P3_A	26/10/2022		253	same	Eradication protocol
P3	PA	P3_B	07/10/2024	24	253
P4	PA	P4_A	17/06/2021		308		ETI since feb. '23 and Eradication protocol
P4	PA	P4_B	25/01/2022	7	369	different
P4	PA	P4_C	21/10/2024	40	308	same as A
P4	PA	P4_D	2025-05-01	8	308	same as A and C
P5	PA	P5_A	20/11/2023		3391	different	ETI since nov. '21 and Eradication protocol
P5	PA	P5_B	20/03/2024	4	532
P6	PA	P6_A	09/01/2024		5145	different	Ivacaftor since feb. '22
P6	PA	P6_B	2025-05-07	16	308
P7	PA	P7_A	18/04/2023		27	different	ETI since june '22 and Eradication protocol
P7	PA	P7_B	17/01/2024	9	1033
P8	PA	P8_A	21/12/2021		164	different	Eradication protocol
P8	PA	P8_B	19/09/2024	33	5146
P9	PA	P9_A	19/04/2023		3069	same clone	ETI since oct. '21
P9	MUCOID PA	P9_B	21/10/2024	18	3069
P9	MUCOID PA	P9_C	2025-01-09	3	3069
P10	PA	P10_A	02/11/2023		564	same clone	Eradication protocol
P10	PA	P10_B	08/05/2024	6	564
P11	PA	P11_A	15/07/2024		309	same clone	Eradication protocol
P11	PA	P11_B	14/10/2024	3	309
P12	PA	P12_A	20/05/2024		446	same clone	Eradication protocol
P12	PA	P12_B	18/10/2024	5	446
P13	MUCOID PA	P13_A	20/07/2022		611	same clone	intermittent
P13	MUCOID PA	P13_B	26/06/2024	23	611
P14	PA	P14_A	31/03/2022		4159	different	ETI since oct. '23 and Eradication protocol
P14	PA	P14_B	24/10/2024	31	4159
P15	PA	P15_A	17/09/2021		235	different	ETI since sep. '21 and Eradication protocol
P15	PA	P15_B	22/10/2021	1	480	different
P15	PAFT MDR CoR	P15_C	17/06/2022	8	175
P15	PA	P15_D	22/11/2023	5	1669	same clone
P15	PA	P15_E	18/06/2024	7	1669
P16	PA	P16_A	2015-05-29		235	different	Ivacaftor since ott. '13
P16	PA	P16_B	2016-02-26	9	260		ETI since nov. '21
P16	PA	P16_C	2025-05-09	105	3424
P17	PA	P17_A	2022-05-23		298	same clone	ETI since feb. '23
P17	PA	P17_B	2025-05-15	36	298
P18	MUCOID PA	P18_A	2022-10-27		639	different	ETI since nov. '22 and Eradication protocol
P18	PA	P18_B	2022-10-27		639	same clone
P18	MUCOID PA	P18_C	2023-02-14	4	639
P18	PA	P18_D	2025-02-24	24	639	same clone
P18	MUCOID PA	P18_E	2025-02-24		639
P19	PA	P19_A	2021-12-09		794	different	Eradication protocol
P19	PA	P19_B	2022-10-04	10	386
P19	PA	P19_C	2025-02-14	28	252
P20	PA	P20_A	2020-10-08		253	different	ETI since sep. '21 and Eradication protocol
P20	PA	P20_B	2025-02-13	52	309
P21	PA	P21_A	2023-10-18		3424	same clone	ETI since sep. '21
P21	PA	P21_B	2025-01-20	15	3424
P22	PA	P22_A	2019-03-07		2307	different	ETI since june '23
P22	PA	P22_B	2021-01-11	22	309	different from P22_E
P22	PA	P22_C	2022-06-01	17	244	same clone
P22	PA	P22_D	2024-02-28	20	244
P22	PA	P22_E	2025-04-16	14	309	different from P22_B
P23	MUCOID PA	P23_A	2022-05-17		395	same clone P23_D	ETI since nov. '21
P23	MUCOID PA	P23_B	2022-05-17		395	same clone
P23	MUCOID PA	P23_C	2024-03-13	22	395
P23	MUCOID PA	P23_D	2025-04-24	13	395	same clone P23_A
P24	PA	P24_A	2022-02-22		667	different	ETI since apr. '20
P24	PA	P24_B	2024-05-30	27	3216	different
P24	PA	P24_C	2025-01-22	9	3216
P25	PA	P25_A	2020-04-01		389	same clone	ETI since sep. '21
P25	PA	P25_B	2025-06-09	62	389
P26	PA	P26_A	2022-09-01		253	different	Eradication protocol
P26	PA	P26_B	2025-06-12	33	386
P27	PA	P27_A	2021-11-01		446	same clone	ETI since nov. '21 and Eradication protocol
P27	PA	P27_B	2022-01-01	2	446
P27	PA	P27_C	2025-06-12	41	389	different
P28	PA	P28_A	2012-02-29		870	different	Eradication protocol
P28	PA	P28_B	2025-06-18	13 years	1197
P29	MUCOID PA	P29_A	2025-01-08		598	same clone	ETI since aug. '22
P29	MUCOID PA	P29_B	2025-06-17	5	598
P30	PA	P30_A	2022-05-23		446	same clone	Intermittent
P30	PA	P30_B	2024-06-10	25	446
P30	PA	P30_C	2025-06-20	12	446
P31	PA	P31_A	2024-03-27		348	same clone	chronic
P31	MUCOID PA	P31_B	2024-10-08	7	348
P31	MUCOID PA	P31_C	2025-07-18	9	348
P31	PA	P31_D	2025-07-18		348
P32	PA	P32_A	2022-08-02		253	different	Eradication protocol
P32	PA	P32_B	2025-01-09	29	395
P33	PA	P33_A	2025-02-04		207	same clone	ETI since feb. '24, chronic
P33	PA	P33_B	2025-02-04		207
P33	MUCOID PA	P33_C	2025-02-04		207
P33	MUCOID PA	P33_D	2025-06-19	4	207
P33	PA	P33_E	2025-06-19		207
P34	PA	P34_A	2022-05-16		308	same clone	ETI since may '22 and Eradication protocol
P34	PA	P34_B	2022-06-21	1	308
P34	PA	P34_C	2023-07-26	13	308
P34	PA	P34_D	2025-01-22	18	792	different
P35	MUCOID PA	P35_A	2024-06-12		1207	same clone	ETI since may '23
P35	PA	P35_B	2025-06-24	12	1207
P35	PA	P35_C	2025-06-24		1207
P35	PA	P35_D	2025-06-24		1207
P36	PA	P36_A	2021-03-22		3820	same clone	Eradication protocol
P36	PA	P36_B	2021-10-12	7	3820
P36	PA	P36_C	2022-06-07	8	3820
P36	PA	P36_D	2025-08-04	38	446	different

## Sheet: Legend
PA: Pseudomonas aeruginosa
ETI: Elexacaftor/tezacaftor/ivacaftor
Results in column G, 'FT-IR results', are reported in green when there is concordance with WGS and in red when there is none.
